# Supplementary material for: Plasma Epstein-Barr virus DNA and risk of nasopharyngeal carcinoma in a prospective seropositive population
Source: BMC Cancer. 2021 Jun 1;21:651. doi: 10.1186/s12885-021-08408-0 (PMC8168313; doi:10.1186/s12885-021-08408-0)
Supplement: Supplementary file 1 — Additional file 1. [file 12885_2021_8408_MOESM1_ESM.xlsx]

## Sheet: Sheet1
Supplementary Table 1. Predictive value of EBV DNA for NPC development by different cutoff values
Cutoff value	Participants(n)	NPC(n)	Fully Adjusted HR (95%CIs)	P-Value
500 copies/ml
Undetectable	1324	23	Reference
>3-499	32	5	7.99(2.92~21.81)
≥500	7	2	21.7(5.00~94.78)	<0.0001
1000 copies/ml
Undetectable	1324	23	Reference
>3-999	35	5	7.627(2.83~20.558)
≥1000	4	2	39.789(8.406~188.348)	<0.0001
1500 copies/ml
Undetectable	1324	23	Reference
>3-1499	36	5	7.04(2.59~19.13)
≥1500	3	2	103.03(20.367~521.26)	<0.0001
